# Supplementary material for: Evaluation of connectivity map-discovered celastrol as a radiosensitizing agent in a murine lung carcinoma model: Feasibility study of diffusion-weighted magnetic resonance imaging
Source: PLoS One. 2017 May 23;12(5):e0178204. doi: 10.1371/journal.pone.0178204 (PMC5441657; doi:10.1371/journal.pone.0178204)
Supplement: S1 Data sheet — (XLSX) [file pone.0178204.s002.xlsx]

## Sheet: Fig 3
	Data sheet for Fig 3. Effect of celastrol-combined ionizing radiation treatment on cell survival and proliferation.
	Cell Types		Irradiation Doses (Gy)
	A546		0 Gy	2 Gy	4 Gy	6 Gy	8 Gy	10 Gy
	Surviving Fraction (%)	Vehicle + IR	100	37.4086	16.5118	5.25129	0.784986	0.595507
			100	32.7258	15.429	3.89786	1.59704	0.378959
			100	33.7544	16.1328	4.22268	0.920328	0.162411
		AV	100	34.6296	16.0245	4.45728	1.10078	0.378959
		SD	0	2.46105	0.54943	0.706551	0.435065	0.216548
		Celastrol + IR	100	6.03627	1.5429	0.568438	0.103616	0.0812054
			100	5.54904	1.70531	0.730849	0.258959	0.0270685
			100	5.90093	1.4617	0.216548	0.323016	0.0270685
		AV	100	5.82875	1.56997	0.505278	0.228531	0.0451141
		SD	0	0.251509	0.124043	0.262904	0.112821	0.031256
		DMOG + IR	100	36.4342	23.3601	5.54904	2.13841	1.24515
			100	38.0583	22.1962	6.63178	3.49183	0.947397
			100	35.6221	24.1992	5.27835	2.4903	0.649644
		AV	100	36.7049	23.2518	5.81972	2.70685	0.947397
		SD	0	1.24043	1.00591	0.716165	0.702217	0.297753
	Cell Types		Irradiation Doses (Gy)
	H460		0 Gy	2 Gy	4 Gy	6 Gy	8 Gy	10 Gy
	Surviving Fraction (%)	Vehicle + IR	100	53.3012	11.4614	0.723294	0.166914	0.055638
			100	68.9355	7.45549	1.39095	0.222552	0.055638
			100	58.5868	7.90059	1.1684	0.055638	0.111276
		AV	100	60.2745	8.93917	1.09421	0.148368	0.074184
		SD	0	7.9526	2.19565	0.339954	0.0849884	0.0321226
		Celastrol + IR	100	7.23294	0.612018	0.55638	0.111276	0.055638
			100	4.17285	0.500742	0.055638	0.055638	0.111276
			100	4.50668	0.27819	0.111276	0.055638	0.055638
		AV	100	5.30415	0.46365	0.241098	0.074184	0.074184
		SD	0	1.67869	0.169977	0.274456	0.0321226	0.0321226
		DMOG + IR	100	50.6862	8.56825	3.06009	0.778932	0.500742
			100	40.6157	9.62537	1.83605	0.445104	0.445104
			100	28.4866	9.23591	1.83605	0.389466	0.111276
		AV	100	39.9295	9.14318	2.24407	0.537834	0.352374
		SD	0	11.1157	0.534627	0.706697	0.210642	0.210642
	IR, ionizing radiation; DMOG, dimethyloxalylglycine; AV, average; SD, standard deviation.

## Sheet: Fig 4
	Data sheet for Fig 4. Diffusion-weighted image analysis of the tumor response to treatment.
		No.	0 Day	3 Day	6 Day	12 Day			No.	0 Day	3 Day	6 Day	12 Day
	Mean ADC (mm2s-1)	SIR-1	0.001257	0.00125511	0.00138911			Normalized ADC change in tumor (%)	SIR-1	0	-0.15027	10.51
		SIR-2	0.00114089	0.0008445	0.000979636				SIR-2	0	-25.9788	-14.1339
		SIR-3	0.001195	0.0010268	0.0011165				SIR-3	0	-14.0753	-6.56904
		SIR-4	0.00117333	0.00127644	0.00106512	0.001214			SIR-4	0	8.78788	-9.2223	3.46591
		SIR-5	0.000938889	0.00101483	0.00102417	0.00109075			SIR-5	0	8.08876	9.08284	16.1746
		SIR-6	0.000904667	0.0010326	0.001005	0.00104975			SIR-6	0	14.1415	11.0906	16.0372
		AV	0.00110163	0.00107505	0.00109659	0.00111817			AV	0	-1.53104	0.126373	11.8926
		SE	5.911e-05	6.6806e-05	6.17163e-05	4.93568e-05			SE	0	6.32878	4.63263	4.21351
		SC-1	0.001385	0.00127833	0.001765				SC-1	0	-7.70156	27.4368
		SC-2	0.0014125	0.0014075	0.001655				SC-2	0	-0.353982	17.1681
		SC-3	0.00122	0.0010884	0.00163				SC-3	0	-10.7869	33.6066
		SC-4	0.00077875	0.000816	0.00102467	0.000966			SC-4	0	4.78331	31.5784	24.0449
		SC-5	0.00116475	0.00146586	0.001379	0.001374			SC-5	0	25.8517	18.3945	17.9652
		SC-6	0.00103683	0.001275	0.0012165	0.001265			SC-6	0	22.9706	17.3284	22.0061
		AV	0.00116631	0.00122185	0.00144503	0.00120167			AV	0	5.79385	24.2521	21.3388
		SE	9.63132e-05	9.7047e-05	0.00011747	0.000121962			SE	0	6.30666	3.07546	1.7865
		CCIR-1	0.00157667	0.001854	0.00183				CCIR-1	0	17.5899	16.0677
		CCIR-2	0.0010815	0.0012342	0.001388				CCIR-2	0	14.1193	28.3403
		CCIR-3	0.00114	0.001305	0.0013				CCIR-3	0	14.4737	14.0351
		CCIR-4	0.001665	0.00211	0.00231571	0.00226			CCIR-4	0	26.7267	39.0819	35.7357
		CCIR-5	0.001466	0.00193667	0.0020225	0.0020675			CCIR-5	0	32.1055	37.9604	41.03
		CCIR-6	0.00136	0.00143667	0.00152	0.00189333			CCIR-6	0	5.63725	11.7647	39.2157
		AV	0.00138153	0.00164609	0.00172937	0.00207361			AV	0	18.442	24.5417	38.6605
		SE	9.56359e-05	0.000149747	0.000161718	0.000105892			SE	0	3.89208	5.00453	1.55333
	SIR, single ionizing radiation; SC, single celastrol; CCIR, celastrol-combined ionizing radiation; AV, average; SE, standard error.

## Sheet: Fig 5
	Data sheet for Fig 5. Histologic analysis of the tumor response.
		No.	6 Day	No.	12 Day
	Necrotic area in H&E stained sections (%)	SIR-1	33.5102	SIR-4	36.9022
		SIR-2	32.9928	SIR-5	22.1524
		SIR-3	13.1009	SIR-6	30.9251
		AV	26.5346	AV	29.9932
		SD	11.6368	SD	7.41894
		SC-1	55.329	SC-4	42.5108
		SC-2	38.7474	SC-5	58.5322
		SC-3	51.0831	SC-6	40.9251
		AV	48.3865	AV	47.3227
		SD	8.61341	SD	9.74004
		CCIR-1	70.8613	CCIR-4	76.921
		CCIR-2	36.9149	CCIR-5	69.0104
		CCIR-3	75.9223	CCIR-6	84.8316
		AV	61.2328	AV	76.921
		SD	21.2114	SD	7.9106
	SIR, single ionizing radiation; SC, single celastrol; CCIR, celastrol-combined ionizing radiation;
	AV, average; SD, standard deviation.

## Sheet: Fig 6
	Data sheet for Fig 6. Correlation data sheeted between the mean percentage tumor necrotic area
	and the mean ADC increase measured after therapy initiation.
	No.	Necrotic area in H&E stained sections (%)	Mean ADC (mm2s-1)
	SIR-1	33.5102	0.00138911
	SIR-2	32.9928	0.000979636
	SIR-3	13.1009	0.0011165
	SIR-4	36.9022	0.001214
	SIR-5	22.1524	0.00109075
	SIR-6	30.9251	0.00104975
	SC-1	55.329	0.001765
	SC-2	38.7474	0.001655
	SC-3	51.0831	0.00163
	SC-4	42.5108	0.000966
	SC-5	58.5322	0.001374
	SC-6	40.9251	0.001265
	CCIR-1	70.8613	0.00183
	CCIR-2	36.9149	0.001388
	CCIR-3	75.9223	0.0013
	CCIR-4	76.921	0.00226
	CCIR-5	69.0104	0.0020675
	CCIR-6	84.8316	0.00189333

## Sheet: S1 Fig
	Data sheet for S1 Fig. Cell viability after treatment with the candidate radiosensitizing agents.
		Cell Types	Celastrol (µM)					DMOG (µM)
	Cell Viability (% Control ± SD)		0.25	0.5	1	2	4	15.625	31.25	62.5	125	250
		A546	99.7242	91.585	90.8573	93.1758	67.7772	93.5706	101.493	93.6854	105.166	105.396
			96.6354	89.487	93.8975	84.0421	71.9691	100.574	102.755	103.904	99.0815	99.5408
			99.5918	92.4876	95.797	84.7776	69.1009	94.9483	92.9966	100.115	94.9483	97.0149
			97.1649	97.8616	92.1819	83.0104	69.1009	94.6039	95.2928	99.0815	96.7853	102.411
		AV	98.2791	92.8553	93.1834	86.2515	69.487	95.9242	98.1343	99.1963	98.9954	101.091
		SD	1.60777	3.56637	2.14124	4.67278	1.76847	3.15468	4.72947	4.21841	4.44795	3.61911
		H460	99.858	98.707	91.9073	89.2243	40.1055	85.9813	95.8866	98.2521	93.5259	117.857
			97.0454	99.2718	88.3286	88.881	48.4189	91.2755	94.7947	103.755	94.2397	136.623
			102.723	100.555	93.4943	91.2208	43.1831	95.8326	92.9948	86.7122	85.7837	119.593
			99.8046	99.9736	92.8774	89.0409	49.8945	98.7126	96.7071	90.5142	84.6428	126.354
		AV	99.8579	99.6268	91.6519	89.5917	45.4005	92.9505	95.0958	94.8083	89.548	125.107
		SD	2.31837	0.806972	2.30983	1.09505	4.55558	5.56428	1.60482	7.65685	5.03541	8.50763
	DMOG, dimethyloxalylglycine; AV, average; SD, standard deviation.

## Sheet: S2 Fig
	Data sheet for S2 Fig. Analysis of the tumor response to treatment with the candidate radiosensitizing agents.
	Normalized volume change in tumor (%)	Groups	3 Day	6 Day	12 Day		Body Weight (g)	Groups	0 Day	1 Day	2 Day	3 Day	4 Day	5 Day	6 Day	7 Day	8 Day	9 Day	10 Day	11 Day	12 Day
		SIR	4.59184	1.5282				SIR	22.59	21.28	20.56	19.99	18.23	17.61	18.7
			-1.26984	0.952381					21.53	19.89	18.66	17.98	18.87	18.57	18.5
			-16.2651	-45.1807					27.25	25.91	24.98	24.94	24.69	24.46	22.88
			-21.4715	-16.1655	13.6921				26.08	25.69	25.99	24.18	24.01	23.03	25.08	22.68	22.95	23.23	23.25	23.3	23.29
			10.7438	14.2562	20.4545				23.34	23.16	22.02	20.24	19.68	18.91	19.77	19.1	19.65	20.16	20.24	20.73	20.64
			-4.22535	0.00241	54.9296				27.77	26.87	26.87	25.93	25.92	27.08	26.53	27.64	27.66	27.68	27.37	26.98	27.59
		AV	-4.64936	-7.43451	29.6921			AV	24.76	23.8	23.18	22.21	21.9	21.61	21.91	23.14	23.42	23.69	23.62	23.67	23.84
		SE	5.0062	8.51953	12.7689			SD	2.61384	2.81059	3.2678	3.22101	3.34589	3.81029	3.43063	4.28854	4.02563	3.78104	3.57937	3.14139	3.50749
		SC	7.5414	32.3885				SC	26.2	24.05	22.59	21.77	21.51	21.21	21.021
			-13.4066	14.51					24.7	22.16	21.9	21.9	20.54	20.89	20.379
			18.4524	39.2157					25.9	25	23.97	22.35	22.03	21.08	20.499
			1.20651	13.2361	17.3816				25.72	24.96	23.65	23.96	23.54	23.65	22.08	22.543	23.2095	22.953	23.0942	23.2369	22.8239
			-10.8039	-17.6328	15.6863				24.15	22.37	22.63	23.85	23.39	23.09	22.19	22.88	23.632	24.2821	24.322	23.6921	23.4321
			-21.4923	-24.6581	23.0769				25.49	23.84	23.08	22.91	22.37	22.14	21.379	22.677	23.3885	23.5949	23.6388	23.376	23.119
		AV	-3.08376	9.5099	18.7149			AV	25.36	23.73	22.97	22.79	22.23	22.01	21.258	22.7	23.41	23.61	23.685	23.435	23.125
		SE	6.05569	10.5656	2.23523			SD	0.780179	1.22921	0.758868	0.952155	1.13981	1.15171	0.769914	0.169673	0.212069	0.664679	0.615202	0.233265	0.304144
		CCIR	-6.12245	27.0396				CCIR	23.586	22.168	19.985	18.988	19.026	19.584	19.899
			-20.1099	-29.7473					24.956	22.706	21.242	20.912	20.35	20.092	20.194
			14.4198	59.4237					23.16	22.36	20.728	20.349	20.149	19.979	20.589
			-11.9171	-1.37306	-20.2073				23.24	22.51	21.955	20.931	20.421	20.114	19.734	21.0462	22.2761	22.25	22.7671	22.2075	22.897
			-25.5138	-40.958	-23.5714				23.538	22.38	20.92	20.34	20.14	19.97	20.4	22.53	22.5181	23.025	22.6471	22.3455	22.506
			6.90791	65.6442	-18.8893				25.835	24.526	24.725	24.345	23.529	23.531	23.009	21.8388	22.4658	22.405	22.9558	21.477	19.757
		AV	-7.05591	13.3382	-20.8893			AV	24.0525	22.775	21.5925	20.9775	20.6025	20.545	20.6375	21.805	22.42	22.56	22.79	22.01	21.72
		SE	6.30291	18.3197	1.39397			SD	1.08928	0.876092	1.66436	1.79477	1.52092	1.47524	1.20342	0.742477	0.127335	0.410091	0.155619	0.46672	1.71121
	SIR, single ionizing radiation; SC, single celastrol; CCIR, celastrol-combined ionizing radiation; AV, average; SE, standard error; SD, standard deviation.
